# Supplementary material for: Hypertension and obesity independently drive hypertrophy and alter mitochondrial metabolism in a mouse model of heart failure with preserved ejection fraction
Source: Physiol Rep. 2024 Sep 27;12(18):e70072. doi: 10.14814/phy2.70072 (PMC11427896; doi:10.14814/phy2.70072)
Supplement: Supplementary file 1 — Data S1. [file PHY2-12-e70072-s001.zip]

Archive with 2 entries (2 files):
- PHYSREP-2024-03-167-T-f05-z-.docx
- PHYSREP-2024-03-167-T-f06-z-.pdf
